# Supplementary material for: Screening of Antioxidant Maillard Reaction Products Using HPLC-HRMS and Study of Reaction Conditions for Their Production as Food Preservatives
Source: Molecules. 2024 Oct 11;29(20):4820. doi: 10.3390/molecules29204820 (PMC11510528; doi:10.3390/molecules29204820)
Supplement: Supplementary file 1 [file molecules-29-04820-s001.zip]

Archive with 1 entries (1 files):
- molecules-3218168-supplementary.pdf
